# Supplementary material for: Non-Vocal Behaviors Are More Frequent During the Decisive Negotiation Phases in Barn Owl Siblings
Source: Animals (Basel). 2020 Oct 1;10(10):1777. doi: 10.3390/ani10101777 (PMC7601554; doi:10.3390/ani10101777)
Supplement: Supplementary file 1 [file animals-10-01777-s001.zip]

Archive with 3 entries (3 files):
- Sup Mat 3. scratching_&_calls.wav
- Sup Mat 1. flapping.wav
- Sup Mat 2. reapeted-tapping.wav
